# Supplementary material for: Advantage of First-Line Therapeutic Drug Monitoring-Driven Use of Infliximab for Treating Acute Intestinal and Liver GVHD in Children: A Prospective, Single-Center Study
Source: Cancers (Basel). 2023 Jul 13;15(14):3605. doi: 10.3390/cancers15143605 (PMC10376946; doi:10.3390/cancers15143605)
Supplement: Supplementary file 1 [file cancers-15-03605-s001.zip]

Archive with 1 entries (1 files):
- cancers-2449790-supplementary.pdf
